# Supplementary material for: Extracellular Traps Released by Neutrophils from Cats are Detrimental to Toxoplasma gondii Infectivity
Source: Microorganisms. 2020 Oct 22;8(11):1628. doi: 10.3390/microorganisms8111628 (PMC7716220; doi:10.3390/microorganisms8111628)
Supplement: Supplementary file 1 [file microorganisms-08-01628-s001.zip]

Archive with 9 entries (9 files):
- Supplementary Figure_1.tif
- Supplementary Figure_2.tif
- Supplementary Figure_3.tif
- Supplementary Figure_4.tif
- Supplementary Figure_5.tif
- Supplementary Files_20201012.docx
- Supplementary Files_20201012.pdf
- Supplementary Video_1.gif
- Supplementary Video_2.gif
